# Supplementary material for: A Comparison of Single Dose Remimazolam With Dexmedetomidine for the Prevention of Emergence Delirium in Children Undergoing Tonsillectomy and Adenoidectomy Surgery Under Sevoflurane Anesthesia: A Randomized Clinical Trial
Source: Anesthesiol Res Pract. 2025 Sep 14;2025:7780635. doi: 10.1155/anrp/7780635 (PMC12450552; doi:10.1155/anrp/7780635)
Supplement: Supporting Information — Additional supporting information can be found online in the Supporting Information section. [file 7780635.f1.zip]

Archive with 4 entries (4 files):
- Supplemental Table1.docx
- Supplemental Table2.docx
- Supplemental Table3.docx
- Supplemental Table4.docx
